# Supplementary material for: Cell Membrane Is Impaired, Accompanied by Enhanced Type III Secretion System Expression in Yersinia pestis Deficient in RovA Regulator
Source: PLoS One. 2010 Sep 17;5(9):e12840. doi: 10.1371/journal.pone.0012840 (PMC2941471; doi:10.1371/journal.pone.0012840)
Supplement: Table S1 — Primers used in this study. (0.03 MB XLS) [file pone.0012840.s001.xls]

## Sheet: TabS1
	Table S1 Primers used in this study.
	Primers	Sequence (5→3)	Restriction site	Usage
	yscN-F	CCGGAATTCGATTAACCTGCTCCTCAAC	EcoRI	construction of lacZ fusion
	yscN-R	GGGAAGCTTGGCGGCTACCTACAATG	HindIII
	yscA-F	CCGGAATTC TCGGGGTACAAGGAGAA	EcoRI	construction of lacZ fusion
	yscA-R	GGGAAGCTTCAAGCAGCGATCATTAGTGT	HindIII
	lcrG-F	CCG GAATTC TTTGCCACCCTCATACTTTGTCTG	EcoRI	construction of lacZ fusion
	lcrG-R	GCG GGATCC CGGTGATCGCTGTCGGCTATTG	BamH1
	yopN-F	CCGGAATTCCCTGTCGGGCTAACTTC	EcoRI	construction of lacZ fusion
	yopN-R	GGGAAGCTTATCTGACTACTGGCAATCTCT	HindIII
	psaA-F	CCGGAATTCTCGGGGTACAAGGAGAA	EcoRI	construction of lacZ fusion
	psaA-R	GGGAAGCTTCAAGCAGCGATCATTAGTGT	HindIII
	yopQ-F	CCGGAATTCTAGTTGAATATGGTAGTGTCC	EcoRI	construction of lacZ fusion
	yopQ-R	GGGAAGCTTATGTATTTATTATTGTATCAGG	HindIII
	yopJ-F	GCGAATTCGTTGCGAGAGCTGACGACC	EcoRI	construction of lacZ fusion
	yopJ-R	GCAAGCTTCTGATAAGCCACCGGAG	HindIII
	yopT-F	CCGGAATTCATACCAACAGCCTGCCATAACT	EcoRI	construction of lacZ fusion
	yopT-R	GGGAAGCTTTCGGTGAGGGTAGCTGATTGAAG	HindIII
	ompC-F	GCGAATTCCGACCGCAAGTGGATATC	EcoRI	construction of lacZ fusion
	ompC-R	GC AAGCTTGTATATTTCCGCAGCAC	HindIII
	rovA-up-F	ACGAATCCGCTCAGACTGGCGTAGTTTTAC	EcoRI	amplification of 790bp fragment up stream of rovA
	rovA-up-R	ATCTCGAGATGTCGATTCCAATTGCTCCTC	XhoI
	rovA-down-F	TGCTCGAGATGGCGTGATTTGTTCTACCC	XhoI	amplification of 633bp fragment down stream of rovA
	rovA-down-R	TCGTCGACCTAAGCAAGTACAGACGGTGAG	SalI
	rovA-F	CCGGAATTCTTGGAATCGACATTAGGATC	EcoRI	complenmentation of ⊿rovA
	rovA-R	CGGCCCGGGTTACTTAGTTTGTAATTGAATA	Sma1
