# Supplementary material for: Cell Membrane Is Impaired, Accompanied by Enhanced Type III Secretion System Expression in Yersinia pestis Deficient in RovA Regulator
Source: PLoS One. 2010 Sep 17;5(9):e12840. doi: 10.1371/journal.pone.0012840 (PMC2941471; doi:10.1371/journal.pone.0012840)
Supplement: Table S2 — Genes differently expressed in the rovA mutant as determined by DNA microarray analysis. (0.04 MB XLS) [file pone.0012840.s002.xls]

## Sheet: Sheet1
Table S2 Genes differently expressed in the rovA mutant as determined by DNA microarray analysis
Gene ID	fold change	Gene name	Product	Class number	Class fuction-1	Class fuction-2
CO92-YPO0332	3.06147	rhaS, rhaC2, b3905	L-rhamnose operon regulatory protein	2	Broad regulatory functions	Broad regulatory functions
CO92-YPO1301	2.37364	psaE	putative regulatory protein	2	Broad regulatory functions	Broad regulatory functions
CO92-YPO2065	3.39807	hexR	hex regulon repressor	2	Broad regulatory functions	Broad regulatory functions
CO92-YPO2173	2.47037	-----	probable response regulator	2	Broad regulatory functions	Broad regulatory functions
CO92-YPO2175	2.01032	hns, hnsA, drdX, osmZ, bglY, msyA, cur, pilG, topS	DNA-binding protein Hns	2	Broad regulatory functions	Broad regulatory functions
CO92-YPO2747	2.02396	faoA	putative fatty oxidation complex alpha subunit, enoyl-CoA hydratase	1.A	Degradation of small molecule	Degradation of small molecule
CO92-YPO1386	2.041	ansB	putative L-asparaginase II precursor	1.A.2	Degradation of small molecule	Degradation of amino acids
CO92-YPO2064	3.58808	pykA	pyruvate kinase II	1.B.1	Energy metabolism	Glycolysis
CO92-YPO3726	2.41387	aceB, mas	malate synthase A	1.B.10	Energy metabolism	Glyoxylate bypass
CO92-YPO2066	6.87467	zwf	glucose-6-phosphate 1-dehydrogenase	1.B.5	Energy metabolism	Pentose phosphate pathway
CO92-YPO2067	3.04335	eda, hga, kdgA	KHG/KDPG aldolase	1.B.6	Energy metabolism	Entner-Doudoroff pathway
CO92-YPO3321	1.94207	cybB	probable cytochrome B561	1.B.7.c	Energy metabolism	Electron transport
CO92-YPO2302	2.9677	pntB	NAD(P) transhydrogenase subunit beta	1.C	Central intermediary metabolism	Central intermediary metabolism
CO92-YPO2303	2.4976	pntA	NAD(P) transhydrogenase alpha subunit	1.C	Central intermediary metabolism	Central intermediary metabolism
CO92-YPO3465	3.35596	phnP	PhnP protein	1.C	Central intermediary metabolism	Central intermediary metabolism
CO92-YPO3949	2.02286	asd	aspartate semialdehyde dehydrogenase	1.D.2	Amino acid biosynthesis	Aspartate family biosynthesis
CO92-YPO2391	1.88539	ribE, ribC	riboflavin synthase alpha chain	1.G.9	Biosynthesis of cofactors, prosthetic groups and carriers	Riboflavin Biosynthesis
CO92-YPO0506	2.03251	clpB, htpM	putative Clp ATPase	3.B.3	Degradation of macromolecules	Degradation of Proteins, peptides and glycopeptides
CO92-YPO1414	2.26494	pepN	putative aminopeptidase N	3.B.3	Degradation of macromolecules	Degradation of Proteins, peptides and glycopeptides
CO92-YPO0702	2.43034	-----	putative exported protein	3.C.1	Cell envelop	Membranes, lipoproteins and porins
CO92-YPO1689	1.92756	-----	putative lipoprotein	3.C.1	Cell envelop	Membranes, lipoproteins and porins
CO92-YPO1718	8.22285	-----	putative exported protein	3.C.1	Cell envelop	Membranes, lipoproteins and porins
CO92-YPO2373	7.69427	slyB, pcpY, pcp	putative lipoprotein	3.C.1	Cell envelop	Membranes, lipoproteins and porins
CO92-YPO2511	2.10794	-----	putative exported protein	3.C.1	Cell envelop	Membranes, lipoproteins and porins
CO92-YPO2782	2.92737	-----	putative membrane protein	3.C.1	Cell envelop	Membranes, lipoproteins and porins
CO92-YPO3865	2.45961	wzzE, wzz, b3785	putative lipopolysaccharide biosynthesis protein	3.C.2	Cell envelop	Surface polysaccharides, lipopolysaccharides and antigens
CO92-YPO2477	2.37484	-----	putative solute-binding protein	4.A	Cell processes - Transport/binding proteins	Transport/binding proteins
CO92-YPO1853	3.05876	putP	proline permease	4.A.1	Transport/binding proteins	Transport/binding Amino acids and amines
CO92-YPO2958	3.35478	sfuA, yfuA	iron(III)-binding periplasmic protein	4.A.2	Transport/binding proteins	Transport/binding Cations
CO92-YPO0858	5.2352	-----	sugar transport ATP-binding protein	4.A.3	Transport/binding proteins	Transport/binding Carbohydrates,organic acids and alcohols
CO92-YPO0860	2.28091	-----	sugar-binding periplasmic protein	4.A.3	Transport/binding proteins	Transport/binding Carbohydrates,organic acids and alcohols
CO92-YPO0959	1.87712	-----	putative sugar ABC transporter periplasmic binding protein	4.A.3	Transport/binding proteins	Transport/binding Carbohydrates,organic acids and alcohols
CO92-YPO1757	2.29982	manY, ptsP, pel	PTS system, mannose-specific IIC component	4.A.3	Transport/binding proteins	Transport/binding Carbohydrates,organic acids and alcohols
CO92-YPO2501	2.50771	rbsB	sugar binding protein precursor	4.A.3	Transport/binding proteins	Transport/binding Carbohydrates,organic acids and alcohols
CO92-YPO0706	2.73409	flhB	putative flagellar assembly protein	4.D	Cell processes - Chemotaxis and mobility	Chemotaxis and mobility
CO92-YPO0707	2.18095	fliR, mopE	putative flagellar assembly protein	4.D	Cell processes - Chemotaxis and mobility	Chemotaxis and mobility
CO92-YPO0732	1.8938	flgK	putative flagellar hook-associated protein	4.D	Cell processes - Chemotaxis and mobility	Chemotaxis and mobility
CO92-YPO4061	2.77007	sodA	superoxide dismutase [Mn]	4.G	Cell processes - Detoxification	Detoxification
CO92-YPO0757	2.00416	-----	conserved hypothetical protein (pseudogene)	5.I	Unknown	Unknown
CO92-YPO0870	2.49398	-----	conserved hypothetical protein	5.I	Unknown	Unknown
CO92-YPO0881	2.46171	-----	conserved hypothetical protein	5.I	Unknown	Unknown
CO92-YPO1649	2.73432	-----	conserved hypothetical protein	5.I	Unknown	Unknown
CO92-YPO1693	1.8859	-----	conserved hypothetical protein	5.I	Unknown	Unknown
CO92-YPO2261	4.0038	-----	hypothetical protein	5.I	Unknown	Unknown
CO92-YPO2372	3.20205	-----	conserved hypothetical protein	5.I	Unknown	Unknown
CO92-YPO2502	2.64598	gutB	putative zinc-binding dehydrogenase	5.I	Unknown	Unknown
CO92-YPO2611	3.10973	-----	conserved hypothetical protein	5.I	Unknown	Unknown
CO92-YPO3693	2.11244	-----	hypothetical protein	5.I	Unknown	Unknown
91001-pCRY30	2.39913		regulatory protein
CO92-YPCD1.05c	2.44275	sycE	putative yopE chaperone sycE, yerA, yopE targeting protein
CO92-YPCD1.16c	3.36372		hypothetical protein
CO92-YPCD1.17c	2.59945	ylpA	putative lipoprotein precursor pseudogene, ylpA
CO92-YPCD1.19c	4.15496	yopK, yopQ	putative virulence determinant protein, yopK, yopQ
CO92-YPCD1.20	2.6879	yopT	putative cytotoxic effector protein, yopT
CO92-YPCD1.21	2.52185	sycT	putative yopT chaperone, sycT
CO92-YPCD1.23	3.76675		hypothetical protein, Y0062
CO92-YPCD1.26c	8.09484	yopM	probable targeted effector protein , yopM
CO92-YPCD1.28c	3.16411	yopD	putative Yop negative regulation/targeting component, yopD
CO92-YPCD1.29c	2.78952	yopB	putative Yop targeting protein, yopB
CO92-YPCD1.30c	2.95913	lcrH, sycD	putative yopB/yopD chaperone, lcrH, sycD
CO92-YPCD1.31c	4.15269	lcrV	putative V antigen, antihost protein/regulator, lcrV
CO92-YPCD1.32c	3.43469	lcrG	putative Yop regulator, lcrG
CO92-YPCD1.37c	2.12947	sycN	putative type III secretion protein, sycN
CO92-YPCD1.49	2.01702	lcrF, virF	putative thermoregulatory protein, lcrF, virF
CO92-YPCD1.55	1.96489	yscF	putative type III secretion protein, yscF
CO92-YPCD1.60	1.93588	yscK	putative type III secretion protein, yscK
CO92-YPCD1.61	1.96682	yscL	putative type III secretion protein, yscL
CO92-YPCD1.71c	2.75537	yopP, yopJ	putative targeted effector protein, yopP, yopJ
CO92-YPMT1.63c	2.6054		hypothetical protein
CO92-YPO2449	-5.1	-----	putative LuxR-family regulatory protein	Broad regulatory functions
CO92-YPO3397	-4.2	dksA	DnaK suppressor protein homologue	Broad regulatory functions
CO92-YPO0185	-7.5	tauD, ssiD	putative taurine dioxygenase	Degradation of small molecule
CO92-YPO2533	-2.7	edd	phosphogluconate dehydratase	Energy metabolism
CO92-YPO3342	-5	yhjA	putative cytochrome C peroxidase	Energy metabolism
CO92-YPO0003	-8.5	asnA	aspartate-ammonia ligase	Amino acid biosynthesis
CO92-YPO3011	-1.9	cysM	cysteine synthase B	Amino acid biosynthesis
CO92-YPO3888	-2.4	ilvC	ketol-acid reductoisomerase	Amino acid biosynthesis
CO92-YPO3986	-2.2	cdh	CDP-diacylglycerol pyrophosphatase	Fatty acid biosynthesis
CO92-YPO3939	-2.7	glgA	glycogen synthase	Synthesis and modification of macromolecules
CO92-YPO3940	-2.6	glgC	glucose-1-phosphate adenylyltransferase	Synthesis and modification of macromolecules
CO92-YPO3941	-4.6	glgX	putative alpha-amylase	Synthesis and modification of macromolecules
CO92-YPO3942	-5.8	glgB	1,4-alpha-glucan branching enzyme	Synthesis and modification of macromolecules
CO92-YPO3669	-1.9	cafA, rng	ribonuclease G	Degradation of macromolecules
CO92-YPO1020	-2.9	recB, rorA	exodeoxyribonuclease V beta chain	Degradation of macromolecules
CO92-YPO1021	-2	recD	exodeoxyribonuclease V alpha chain	Degradation of macromolecules
CO92-YPO1019	-4.9	ptrA, ptr	protease III precursor	Degradation of macromolecules
CO92-YPO3382	-2.7	gsrA, degP, htrA, ptd	global stress requirement protein GsrA	Degradation of macromolecules
CO92-YPO1222	-25.2	ompC, meoA, par	outer membrane protein C, porin	Cell envelop
CO92-YPO0063	-2.8	-----	putative membrane protein	Cell envelop
CO92-YPO0079	-4.6	sbp1	exported sulfate-binding protein	Cell envelop
CO92-YPO0917	-2.6	yggE	putative exported protein	Cell envelop
CO92-YPO2262	-3.8	-----	putative exported protein	Cell envelop
CO92-YPO2315	-3.3	-----	putative exported protein	Cell envelop
CO92-YPO2670	-4.1	ureG	urease accessory protein	Cell envelop
CO92-YPO4070	-3.2	yiaF	putative exported protein	Cell envelop
CO92-YPO2943	-2.8	-----	outer membrane usher protein (pseudogene)	Cell envelop
CO92-YPO2339	-2.1	mppA	putative periplasmic murein peptide-binding protein	Cell processes - Transport/binding proteins
CO92-YPO4110	-2.7	-----	ABC transporter permease	Cell processes - Transport/binding proteins
CO92-YPO4111	-3.8	-----	putative periplasmic solute-binding protein	Cell processes - Transport/binding proteins
CO92-YPO1937	-3.7	ansP	L-asparagine permease	Transport/binding proteins
CO92-YPO4109	-4.3	-----	putative amino acid transport system permease	Transport/binding proteins
CO92-YPO2338	-3.9	-----	CorA-like Mg2+ transporter protein	Transport/binding proteins
CO92-YPO0182	-4.7	tauA, ssiA	putative taurine-binding periplasmic protein precursor	Transport/binding proteins
CO92-YPO0183	-2.3	tauB, ssiB	putative taurine transport ATP-binding protein	Transport/binding proteins
CO92-YPO0184	-6.4	tauC, ssiC	putative taurine transport system permease protein	Transport/binding proteins
CO92-YPO3012	-2.8	cysA	sulfate transport ATP-binding protein	Transport/binding proteins
CO92-YPO3014	-2.9	cysT	sulfate transport system permease protein CysT	Transport/binding proteins
CO92-YPO3015	-2.8	cysP	thiosulfate-binding protein	Transport/binding proteins
CO92-YPO3624	-5.9	ssuA	putative aliphatic sulfonates binding protein	Transport/binding proteins
CO92-YPO3375	-4.3	sodC	superoxide dismutase [Cu-Zn] precursor	Cell processes - Detoxification
CO92-YPO2666	-6.3	ureB, yeuB	urease beta subunit	Cell processes - Pathogenicity
CO92-YPO2667	-6.5	ureC, yeuC	urease alpha subunit	Cell processes - Pathogenicity
CO92-YPO2668	-3.6	ureE	urease accessory protein	Cell processes - Pathogenicity
CO92-YPO2669	-2.8	ureF	urease accessory protein	Cell processes - Pathogenicity
CO92-YPO2671	-3.2	ureD	urease accessory protein (pseudogene)	Cell processes - Pathogenicity
CO92-YPO0080	-3.3	-----	hypothetical protein	Unknown
CO92-YPO0186	-3.7	-----	putative sugar transferase	Unknown
CO92-YPO0639	-4.6	-----	hypothetical protein	Unknown
CO92-YPO0640	-2.5	-----	hypothetical protein	Unknown
CO92-YPO1033	-3.7		conserved hypothetical protein	Unknown
CO92-YPO1258	-3.6	-----	conserved hypothetical protein	Unknown
CO92-YPO1382	-5.4	-----	hypothetical protein	Unknown
CO92-YPO1645	-2.4	-----	conserved hypothetical protein	Unknown
CO92-YPO1992	-1.9	-----	conserved hypothetical protein	Unknown
CO92-YPO1993	-11.7	-----	putative dehydrogenase	Unknown
CO92-YPO1994	-26.4	-----	hypothetical protein	Unknown
CO92-YPO1995	-32.4	-----	hypothetical protein	Unknown
CO92-YPO1996	-30.1	-----	hypothetical protein	Unknown
CO92-YPO2360	-2.9	-----	conserved hypothetical protein	Unknown
CO92-YPO2420	-2.2	pmrI	probable formyl transferase	Unknown
CO92-YPO3010	-8.4	-----	hypothetical protein	Unknown
CO92-YPO3066	-2.4	-----	hypothetical protein	Unknown
CO92-YPO3137	-2.6	-----	conserved hypothetical protein	Unknown
CO92-YPO3374	-3.1	-----	conserved hypothetical protein	Unknown
CO92-YPO3541	-3.4	-----	conserved hypothetical protein (pseudogene)	Unknown
CO92-YPO2103	-2.7	-----	putative phage terminase (pseudogene)	Phage-related functions and prophage
91001-pCRY09	-7.1	virB4
91001-pCRY10	-3.6	virB5
91001-pCRY15	-3.2	virB10
91001-pCRY16	-3	virB11
91001-pCRY17	-3.3		hypothetical protein
